# Supplementary material for: Oep23 forms an ion channel in the chloroplast outer envelope
Source: BMC Plant Biol. 2015 Feb 12;15:47. doi: 10.1186/s12870-015-0445-1 (PMC4331141; doi:10.1186/s12870-015-0445-1)
Supplement: Additional file 3: Figure S4. — Channel behavior of PsOep23 in presence of cadaverine or ornithine.Current trace of a single active Oep23 channel at a holding potential of +100 and −100 mV in control conditions and after addition of 5 and 10 mM of cadaverine (A) and 2 and 10 mM ornithine (B), respectively. Neither cadaverine nor ornithine induced a change in the open probability or gating behavior. The slight change in open channel conductance is insignificant. [file 12870_2015_445_MOESM3_ESM.zip]

Archive with 2 entries (2 files):
- 1719249340149747_add4.pdf
- 1719249340149747_add5.pdf
